# Supplementary material for: Molecular Drivers of Vascular Adaptation in Young Athletes: An Integrative Analysis of Endothelial, Metabolic and Lipoprotein Biomarkers
Source: Biomolecules. 2025 Dec 11;15(12):1726. doi: 10.3390/biom15121726 (PMC12730266; doi:10.3390/biom15121726)
Supplement: Supplementary file 1 [file biomolecules-15-01726-s001.zip]

Archive with 1 entries (1 files):
- biomolecules-4033975-supplementary.pdf
